# Supplementary material for: The Cytogenetic Map of the Nile Crocodile (Crocodylus niloticus, Crocodylidae, Reptilia) with Fluorescence In Situ Localization of Major Repetitive DNAs
Source: Int J Mol Sci. 2022 Oct 27;23(21):13063. doi: 10.3390/ijms232113063 (PMC9656864; doi:10.3390/ijms232113063)
Supplement: Supplementary file 1 [file ijms-23-13063-s001.zip]

Archive with 1 entries (1 files):
- ijms-1918366-supplementary.pdf
